# Supplementary material for: Robustness of the Dorsal morphogen gradient with respect to morphogen dosage
Source: PLoS Comput Biol. 2020 Apr 6;16(4):e1007750. doi: 10.1371/journal.pcbi.1007750 (PMC7162545; doi:10.1371/journal.pcbi.1007750)
Supplement: S2 File — (XLSX) [file pcbi.1007750.s002.xlsx]

## Sheet: Sheet1
		Delta_CT				Mean				Std				weights (raw)				w*(y-ybar)^2
																						wt denom	wt'd mean	wt'd stdev
		2019-12-16	2019-12-17	2019-12-18		2019-12-16	2019-12-17	2019-12-18		2019-12-16	2019-12-17	2019-12-18		2019-12-16	2019-12-17	2019-12-18		2019-12-16	2019-12-17	2019-12-18
yw	b1		25.881			18.5152	19.6963	22.2789		#DIV/0!	8.74655	0.637788		#DIV/0!	0.114331	1.56792		#DIV/0!	0.892398	45.3225		4.67223	16.9025	4.67197
0-2 hr	b1			22.7299
	b1	18.5152	13.5115	21.8279
	b2		14.8587			#DIV/0!	21.3121	13.3317		#DIV/0!	5.99311	#DIV/0!		#DIV/0!	0.166858	#DIV/0!		#DIV/0!	3.24446	#DIV/0!
	b2		26.7029
	b2		22.3746	13.3317
	b3		13.3765	13.3121		12.1292	13.8228	13.2152		#DIV/0!	0.657162	0.768383		#DIV/0!	1.52169	1.30143		#DIV/0!	14.4324	17.6939
	b3		14.5774	13.9306
	b3	12.1292	13.5145	12.403
dl[1]	b1		17.2461	20.9448		24.9494	16.7828	19.7101		5.07771	1.33036	1.08142		0.196939	0.751678	0.924712		7.96842	2.45079	1.16345		2.85841	18.5885	3.22264
0-2 hr	b1	21.3589	15.2827	18.931
	b1	28.5399	17.8196	19.2546
	b2	25.5226	12.9604			25.5226	15.847	#DIV/0!		#DIV/0!	2.56377	#DIV/0!		#DIV/0!	0.390051	#DIV/0!		#DIV/0!	2.93154	#DIV/0!
	b2		17.8593
	b2		16.7211
	b3		12.9752	20.2032		15.0812	15.1149	23.4437		#DIV/0!	3.02605	3.77977		#DIV/0!	0.330463	0.264566		#DIV/0!	3.9872	6.2367
	b3			22.532
	b3	15.0812	17.2547	27.5959
dl[RC]	b1	26.2669		22.4067		19.0844	15.6261	18.2765		6.22186	0.114298	3.57761		0.160724	8.74904	0.279517		2.87033	5.15546	3.26557		25.0844	14.8584	0.892739
0-2 hr	b1	15.6348	15.7069	16.1389
	b1	15.3515	15.5452	16.2838
	b2	16.6846	14.8069	15.9448		15.0688	14.9325	14.9031		1.45322	0.411436	1.14976		0.688125	2.43051	0.869745		0.0304516	0.0133527	0.00173229
	b2	13.8687	15.3922	13.6694
	b2	14.6531	14.5986	15.095
	b3		15.221	16.2529		14.105	14.2292	14.4069		0.0941351	1.35815	1.82671		10.623	0.736297	0.547432		6.03047	0.291549	0.111623
	b3	14.1715	14.7853	12.6001
	b3	14.0384	12.6812	14.3676
